# Supplementary material for: The Methionine 549 and Leucine 552 Residues of Friedelin Synthase from Maytenus ilicifolia Are Important for Substrate Binding Specificity
Source: Molecules. 2021 Nov 11;26(22):6806. doi: 10.3390/molecules26226806 (PMC8617677; doi:10.3390/molecules26226806)
Supplement: Supplementary file 1 [file molecules-26-06806-s001.zip]

Archive with 1 entries (1 files):
- molecules-1332656-supplementary.pdf
